# Supplementary material for: Modeling influenza transmission dynamics with media coverage data of the 2009 H1N1 outbreak in Korea
Source: PLoS One. 2020 Jun 11;15(6):e0232580. doi: 10.1371/journal.pone.0232580 (PMC7289370; doi:10.1371/journal.pone.0232580)
Supplement: S1 Data — (XLSX) [file pone.0232580.s001.xlsx]

## Sheet: Sheet1
1	6
2	19
0	22
43	23
1223	28
2111	39
1043	22
1393	46
1085	102
507	120
676	160
573	361
388	476
554	377
521	340
825	433
793	1243
548	1994
497	2318
653	3613
1901	4834
3205	6547
3190	7182
3077	6165
2765	7134
1919	23752
1222	91247
1121	139186
937	98692
1418	89520
2855	58947
2938	62923
2515	43766
1574	29460
1305	19168
1078	17702
1395	12311
1154	8142
726	6026
570	5137
465	4133
319	2981
418	2383
442	1406
356	1053
285	549
175	453
226	278
241	238
221	184
178	172
169	116
169	91
140	54
163	36
117	20
95	9
89	4
110	2
108	1
76	1
65	2
67	1
62	1
92	1
